# Supplementary material for: Active mRNA degradation by EXD2 nuclease elicits recovery of transcription after genotoxic stress
Source: Nat Commun. 2023 Jan 20;14:341. doi: 10.1038/s41467-023-35922-5 (PMC9859823; doi:10.1038/s41467-023-35922-5)
Supplement: Supplementary file 3 — Source Data [file 41467_2023_35922_MOESM3_ESM.xlsx]

## Sheet: Figure 1a
	siCTL			siCSB			siCSA			siEXD2			siBPTF			YPLM1			siUSP33
	+	2	14	+	2	14	+	2	14	+	2	14	+	2	14	+	2	14	+	2	14
Rep1	82.46	1.79	46	72.73	1.89	7.69	67.31	1.89	5.45	76.92	0	13.79	76.47	1.92	42.11	76	1.89	37.5	83.02	0	43.59
Rep2	70.97	2	45.45	69.64	0	10	77.19	1.96	7.84	65.45	0	8.93	71.93	3.77	46.55	76.36	1.96	30.14	78	0	36.84
Rep3	76.67	0	38	75	1.61	9.62	81.13	1.85	8.93	76.47	5.66	15	71.64	0	41.18	75.93	1.85	36.11	66.04	3.57	34.62
Rep4	75	1.92	44.44	78.72	0	12.07	79.31	0	5.56	74.51	0	10.71	76.19	1.92	40.98	74.19	1.82	31.08	67.16	0	41.38
Rep5	73.77	1.96	47.27	78.85	1.96	11.32	77.19	1.96	7.84	74	1.96	13.51	73.68	0	41.18	73.21	1.92	32.93	75.47	0	41.07

## Sheet: Figure 1c
	siCTL					siEXD2
UV	-	-	+	+	+	-	-	+	+	+
dox	-	+	2	12	14	-	+	2	12	14
Rep1	0	81	1	33	71	0	82	2	9	14
Rep2	0	86	0	25	65	0	79	0	8	11
Rep3	0	80	0	30	67	0	80	2	8	15

## Sheet: Figure 1d-graph
	siCTL							siEXD2
UV	-	-	+	+	+	+	+	-	-	+	+	+	+	+
Dox	-	+	2	10	12	14	16	-	+	2	10	12	14	16
Rep1	0	1	0.150181	0.328029	0.48888	0.572075	0.799105	0	1	0.0600057	0.115599	0.16769	0.230969	0.28176
Rep2	0	1	0.169722	0.254826	0.41503	0.566994	0.826257	0	1	0.0611375	0.118365	0.169117	0.232361	0.283395
Rep3	0	1	0.148456	0.248531	0.419996	0.527143	0.759949	0	1	0.0493111	0.110103	0.158246	0.218181	0.334672

## Sheet: Figure 2b
		EXD2+/+				EXD2-/-cl1				EXD2-/-+EXD2WT				EXD2-/-+EXD2ND
	RT	-	1	16	24	-	1	16	24	-	1	16	24	-	1	16	24
		88.4692	65.0371	94.0132	85.8211	94.1609	55.2107	55.3232	49.2621	129.655	67.4156	142.656	84.7933	99.0208	48.0709	37.4356	65.3665
		87.0939	60.6837	83.8934	66.8607	122.267	48.3426	78.0818	52.3908	94.8165	55.8588	126.585	85.8521	109.59	47.9626	52.6349	54.5679
		89.7335	56.1999	80.1937	73.46	76.9053	55.2122	76.9321	45.6454	124.68	95.3566	141.813	129.894	112.492	45.7117	64.7107	51.9509
		118.173	57.2433	60.029	88.214	96.9913	53.5861	54.7555	47.8002	110.951	57.3197	114.482	114.046	104.694	43.1307	43.1805	72.6896
		92.9813	59.8696	80.4689	84.8063	111.276	39.4056	56.7201	57.1261	113.151	54.4663	150.885	104.444	91.1717	43.5868	51.5392	55.2974
		85.2997	52.5975	95.0062	110.164	96.806	36.234	63.9572	57.6559	136.934	69.4916	155.257	118.495	120.274	42.4312	32.31	71.852
		73.7449	50.7207	64.676	77.0709	79.2438	38.5745	54.1498	63.6842	76.556	56.9687	98.6328	144.205	124.433	47.2181	37.8547	70.8718
		95.601	56.2373	59.5225	77.5385	93.7573	43.324	75.8494	56.7488	120.901	64.7254	98.1154	168.643	126.499	49.7526	42.1455	60.8002
		112.85	55.3461	72.2387	107.613	80.2321	48.5779	75.095	65.1603	111.733	72.3735	96.3794	94.5592	95.8163	44.5306	42.2856	57.016
		108.545	55.5221	48.9309	73.4162	83.0965	45.8104	60.2387	65.0164	100.902	64.6621	112.409	113.909	110.689	54.3397	55.5087	67.9623
		104.582	45.3957	78.505	90.7962	92.6346	50.2437	58.9948	51.3614	81.7668	53.2655	118.299	85.3127	95.27	46.3916	42.414	52.4149
		104.68	59.9462	94.5006	110.898	94.7494	43.3421	50.8236	54.5843	108.891	65.1818	122.106	117.583	94.0111	44.6717	42.8203	47.4364
		117.378	50.2761	114.877	81.5739	119.265	42.7217	49.038	51.7041	82.9659	65.799	127.586	127.324	90.3216	47.6331	95.187	47.0982
		119.599	61.25	88.985	98.9922	113.793	34.9849	84.0169	38.9174	89.9572	68.7195	129.345	132.301	96.5919	49.7516	38.9645	53.5659
		130.528	53.5376	132.675	80.3949	112.444	35.8975	64.6737	41.6783	88.6521	64.9875	108.193	89.4095	87.398	38.5224	35.2958	75.0068
		110.344	46.5363	99.3429	62.6573	123.946	41.3957	53.52	42.9143	106.786	44.563	112.577	105.657	71.8924	36.0306	41.2342	70.8485
		100.43	49.8736	52.8966	97.0995	97.3758	43.1576	49.7334	41.416	88.5974	53.208	123.06	84.1683	84.4178	31.4533	52.3709	68.5556
		85.3779	41.9888	71.7546	97.4607	109.874	46.0643	61.5739	32.0332	66.1672	54.1331	107.55	88.1134	89.0248	42.6468	43.5815	47.2891
		101.286	45.3292	70.9668	79.658	139.988	41.3724	50.1207	41.8365	70.6022	59.801	83.2792	84.4742	90.5001	45.3627	52.0818	54.7066
		73.3035	45.2794	58.462	60.1796	61.1953	44.4834	55.67	47.8776	95.3351	68.5751	100.525	114.239	105.891	51.3409	35.3326	49.6204

## Sheet: Figure 3a
	Hela EXD2+/+
	UV	0	5	10	15	20	25
	Rep1	100	88.1514	85.5847	75.4343	64.7913	54.265
	Rep2	100	93.225	86.1358	80.0301	65.5785	55.935
	Rep3	100	87.2904	83.0149	78.3236	67.8363	60.6628
	Hela EXD2-/-
	UV	0	5	10	15	20	25
	Rep1	100	83.7121	70.6563	62.6535	48.6662	36.4855
	Rep2	100	80.1778	71.6536	53.3935	46.6065	37.5572
	Rep3	100	82.9458	68.8617	51.9688	48.7031	36.4198
	Hela EXD2 -- + EXD2 WT
	UV	0	5	10	15	20	25
	Rep1	100	89.9185	83.1875	75.5967	63.2468	56.7828
	Rep2	100	88.6843	83.7986	75.1114	62.2513	56.2667
	Rep3	100	92.1507	82.961	70.703	63.1218	54.6768
	Hela EXD2 -- + EXD2 ND
	UV	0	5	10	15	20	25
	Rep1	100	75.9217	61.4544	48.9957	35.9903	28.3626
	Rep2	100	77.8471	61.7438	48.1976	36.8966	29.4125
	Rep3	100	77.9965	65.7961	46.2402	41.9127	30.81
	Hela shXPC
	UV	0	5	10	15	20	25
	Rep1	100	60.7032	39.5672	19.2233	7.1677	4.61747
	Rep2	100	66.3626	33.5978	15.7676	8.01269	5.55335
	Rep3	100	63.8417	28.3181	13.1417	9.81893	6.4215
	CSB -/-
	UV	0	5	10	15	20	25
	Rep1	100	79.5407	57.9462	42.3278	33.3638	19.9765
	Rep2	100	79.6219	55.7106	45.6845	33.3638	20.9648
	Rep3	100	74.324	49.705	40.8432	26.0324	18.7193
	CSB-/-+CSB
	UV	0	5	10	15	20	25
	Rep1	100	78.4497	72.4025	78.0411	59.2225	50.7705
	Rep2	100	93.8914	84.0564	76.6436	68.1661	52.5419
	Rep3	100	95.0844	85.2664	87.6711	71.5026	64.076

## Sheet: Figure 3b
		EXD2+/+						EXD2-/-						EXD2-/--EXD2WT						EXD2-/--EXD2ND						XPC
		-	0	6	18	24	30	-	0	6	18	24	30	-	0	6	18	24	30	-	0	6	18	24	30	-	0	6	18	24	30
		0.458926	94.2395	6.68743	20.3369	1.68407	0.485032	0.477238	113.518	40.0661	29.9868	13.3721	12.4214	0.529194	94.6617	29.557	44.1843	1.49305	25.3462	0.551654	63.0003	60.4406	18.2192	6.69711	-1.30936	0.151859	84.5115	101.193	89.801	76.9847	73.8458
		0.589653	84.2915	52.4356	15.9593	2.13268	10.0089	0.321056	94.7516	36.2004	8.52922	12.7668	19.5185	0.398407	110.547	51.0668	21.924	21.9227	12.4243	0.486151	94.435	45.041	28.6962	10.756	12.6256	0.485226	106.279	96.7286	90.2207	72.0003	63.7308
		0.389586	92.9915	73.4985	47.3659	3.10432	11.8767	0.35166	107.924	59.1461	14.0554	31.2365	14.7017	0.491921	98.0332	69.0167	23.4547	17.3347	9.56119	0.547732	95.8585	44.432	50.4868	20.5725	4.04388	0.582596	97.1663	96.0603	92.0414	82.2476	59.0824
		0.968592	94.0042	69.3219	35.6425	29.9041	10.0052	0.363077	116.397	74.5866	30.6015	27.2073	12.1659	0.475738	86.9249	65.5038	9.98331	37.543	17.9636	0.570164	80.008	46.6472	6.48847	16.4017	11.8973	0.582695	97.7346	98.3591	83.9011	78.0731	52.7801
		0.598699	93.4826	77.6397	15.7112	21.2448	26.0946	0.371607	114.777	55.5218	20.0043	15.8187	7.87309	0.362756	101.894	69.6699	42.2856	44.3942	12.5438	0.57769	104.297	78.8859	18.6521	26.7902	16.3655	0.582569	103.024	100.594	91.398	67.942	47.1643
		0.368958	120.148	48.475	22.0903	15.0925	22.0712	0.382847	72.9943	50.2807	27.2946	32.0175	9.66528	0.461712	109.638	59.6765	46.3134	16.4991	18.0322	0.567714	122.217	60.899	12.3874	30.0121	11.5265	0.425896	96.89	92.4596	98.0396	81.4599	63.0188
		0.475987	82.8784	71.3613	32.6196	19.4201	13.9742	0.477094	110.519	47.068	28.792	18.1879	13.6806	0.458515	114.092	59.3399	46.8598	30.2903	13.1559	0.523748	119.821	64.7039	35.6896	30.831	24.3553	0.425869	91.4018	96.335	76.9844	61.9304	65.5007
		0.968592	89.8905	59.0344	13.1581	18.0145	34.2396	0.398895	131.455	54.4352	54.5878	22.4487	11.234	0.469243	107.726	56.4966	25.1731	30.5306	12.6643	0.504544	95.738	87.3923	30.7957	36.3148	1.05201	0.852691	87.2582	99.6476	82.2435	78.1745	64.0359
		0.489569	109.234	64.3075	35.7052	5.92413	15.0621	0.400594	112.605	64.7421	21.1415	9.87673	5.4274	0.385993	108.931	81.9753	20.542	22.7914	5.5581	0.508199	113.478	59.9006	34.9105	11.3205	17.1413	0.698527	86.9262	101.713	76.1707	93.4319	58.1774
		0.498698	134.796	51.5302	42.2791	29.6563	13.8539	0.454191	110.293	68.3192	17.7588	3.46867	4.87361	0.423198	95.642	66.9352	37.2605	33.1881	6.74277	0.487785	111.144	70.2309	28.6626	0.253193	11.2132	0.526695	113.775	81.6633	90.2075	89.8007	49.0463
		0.569897	110.243	60.6972	25.6395	8.20534	28.1845	0.414883	73.5095	64.8523	20.2834	21.3741	21.4582	0.465079	93.771	83.8654	16.3094	22.4353	6.36364	0.414749	75.2319	64.8859	18.9934	21.9408	0.989543	0.356983	97.6091	97.5443	77.2896	73.089	52.8505
		0.498698	108.337	71.4638	25.4202	11.5262	14.4946	0.459568	92.4017	59.2651	6.60496	22.5804	9.16787	0.498268	130.958	80.9464	2.49171	19.6196	13.0797	0.563269	132.369	38.2875	12.4896	8.36977	7.52984	0.698526	141.238	89.8037	83.9011	66.5077	60.5968
		0.498698	104.418	52.6589	28.758	0.387723	28.7835	0.429817	93.792	57.1534	12.953	4.81274	5.96688	0.442076	89.684	52.9706	22.4968	7.02637	14.6896	0.507028	106.229	30.822	13.7072	52.5824	0.300876	0.652597	97.9478	98.4914	75.0521	63.6596	70.5804
		0.256985	94.6392	69.7572	29.3234	47.5381	31.7269	0.29902	107.013	65.8806	11.314	17.3905	7.19528	0.48374	94.6175	79.1295	48.701	7.68903	11.4027	0.488885	118.495	42.6293	35.8175	9.58291	3.21859	0.526985	101.203	84.0465	77.12	53.4912	49.6944
		0.396896	81.6047	85.3648	7.56644	45.7917	24.3976	0.352143	89.0435	58.6107	3.4213	12.3905	13.1232	0.421059	82.7108	41.9206	14.7789	38.8665	21.9654	0.571115	86.2207	53.5198	7.47828	8.07337	24.6101	0.559869	77.5943	95.1248	88.9872	84.2771	48.6769
		0.598699	88.286	64.9204	32.9957	43.9234	0.625837	0.524266	79.9891	56.7727	30.9499	23.295	9.77926	0.434664	90.1809	46.1422	18.3317	35.2737	0.969229	0.485423	92.5146	51.8064	12.8093	10.6247	21.8882	0.485968	100.277	93.4737	98.5176	76.9844	57.946
		0.525968	115.129	78.1452	26.8679	35.5279	22.1466	0.511668	92.5715	47.1134	37.2245	12.8821	12.9092	0.415992	62.3189	69.789	43.3863	5.03787	0.142343	0.445649	128.902	68.2564	53.5983	0.465023	7.61738	0.526985	110.856	99.9858	74.8371	81.8668	59.866
		0.968957	119.131	39.5409	1.79877	47.4887	13.3639	0.454634	88.6567	70.425	15.085	4.06203	1.87313	0.417198	127.676	78.6875	8.03999	26.4009	4.62928	0.525879	86.4254	85.7367	55.8149	26.2464	4.64056	0.698595	104.186	101.509	73.108	77.5947	39.3495
		0.496896	99.3097	61.5597	52.309	37.8767	13.3585	0.479007	95.3958	42.2127	17.8347	10.2127	2.9274	0.436583	110.241	47.9716	5.18715	27.6252	0.104743	0.481556	104.83	72.4399	22.0652	29.1557	4.76206	0.581559	103.637	79.7847	82.4771	80.5377	50.6129
		0.639857	82.9468	75.0801	45.8075	45.3696	0.209191	0.526122	102.393	29.9774	8.80809	20.0156	12.4311	0.443581	89.7526	56.0809	22.5999	20.5375	15.7765	0.544835	68.7858	59.8753	32.7489	39.311	26.7139	0.548583	100.485	101.594	74.0346	71.1673	47.5203

## Sheet: Figure 3c
		EXD2+/+						EXD2-/-						EXD2-/--EXD2WT						EXD2-/--EXD2ND						XPC
		-	0	6	18	24	30	-	0	6	18	24	30	-	0	6	18	24	30	-	0	6	18	24	30	-	0	6	18	24	30
		29.891	94.6057	99.3207	66.4303	58.0004	34.8651	26.682	102.59	98.1168	73.7053	44.7296	29.0114	27.9019	97.8428	119.309	67.4168	50.8394	35.0169	30.3837	102.446	90.5234	57.7741	41.9775	23.9563	35.7483	102.279	103.326	81.2189	70.7267	81.8674
		32.2623	108.108	112.131	64.8206	59.785	33.5906	32.0889	112.555	90.1975	63.0975	43.1933	30.9493	26.3827	107.29	97.092	68.9876	49.8692	37.1661	29.5288	98.6381	93.1287	58.3782	39.597	28.8967	51.4586	102.247	91.7519	83.7201	93.2513	83.1492
		31.829	109.418	112.663	66.7768	58.5946	32.8287	28.4369	91.5989	69.0085	67.3022	44.2954	28.1441	30.6618	110.252	106.115	66.9835	46.7085	32.3341	27.6224	100.809	95.5334	48.2038	42.4038	29.6588	40.6187	97.4154	76.4112	76.4076	94.2722	73.5792
		29.8449	103.608	107.335	67.4571	58.4846	35.5731	27.7549	99.8195	83.5031	58.6522	53.913	30.6996	25.3391	117.073	94.0117	61.0079	45.2013	32.3452	26.4822	104.249	85.2155	49.6683	44.1014	28.5743	40.5846	103.388	92.8649	78.8043	93.2541	88.9517
		33.3352	99.703	84.1699	65.8336	55.256	35.9513	25.1505	101.395	100.612	60.8556	48.5117	28.989	25.9847	97.2269	101.06	62.4974	46.4079	31.8969	28.4772	82.6398	72.4604	59.0249	48.2217	26.0203	25.895	96.3952	96.412	93.1945	80.0609	82.7408
		31.5056	95.8463	90.6796	66.9483	54.0069	37.6264	29.2338	98.0278	76.1842	62.4253	49.3932	26.0969	33.7197	102.081	78.6384	54.4795	42.5839	33.0843	26.5528	106.744	66.9452	55.1968	39.3642	27.5887	39.8549	102.076	89.4363	83.7766	71.1129	70.0989
		28.0182	101.265	94.0332	66.57	51.3002	34.5059	27.5976	94.7573	88.3022	55.2172	49.4555	23.532	30.0505	93.3372	90.4457	61.1178	47.6995	35.2992	30.2846	106.373	106.319	51.8979	42.788	25.2999	30.3806	100.725	90.0363	76.4077	69.7444	67.8946
		28.4322	98.0138	78.5843	63.3821	50.2491	33.0896	28.0415	103.876	81.8657	50.1662	47.8315	27.9345	30.7087	93.6613	76.3699	62.3697	45.5558	34.7299	30.2788	101.931	66.6554	48.9487	40.4502	26.7235	29.3279	111.154	100.594	74.3027	91.2992	66.0565
		29.8295	108.215	78.792	54.9083	51.7977	35.2201	31.0954	102.078	93.8093	63.171	43.8379	24.6245	29.6239	108.338	101.908	61.5403	45.98	33.481	29.925	104.638	70.9176	47.9745	44.0859	31.8866	27.2191	91.4307	101.616	88.4882	90.0614	64.8138
		35.779	103.4	74.3291	60.3481	47.0513	34.4122	30.961	91.4371	98.2565	59.9594	41.2248	27.2188	29.5549	104.043	93.0964	68.7491	47.751	30.4699	27.8564	89.7163	71.9872	51.3407	40.0938	30.0493	35.6391	95.3728	90.0932	95.6406	72.1656	68.6956
		34.0064	88.9218	108.908	63.799	46.0511	32.7649	25.979	107.179	82.1857	53.3454	47.4113	26.0471	31.2669	94.5559	80.9597	56.4106	46.659	31.9945	26.5808	98.856	61.2176	51.8961	40.8728	29.8426	20.9007	85.8924	89.7521	84.8297	62.6914	59.5299
		31.8409	93.5512	81.0398	65.7718	52.1911	33.7666	23.6523	95.3619	102.147	50.9455	47.7966	27.9667	28.5911	96.7747	79.9832	56.1734	47.7998	29.664	24.7277	106.539	61.1661	53.6834	41.7712	26.2691	29.7761	95.964	85.8821	85.8256	93.9564	73.1591
		28.8026	97.6554	66.2888	64.6928	45.4604	30.4096	22.5653	100.241	75.6937	54.1127	42.9855	27.2756	27.7221	91.8118	112.203	60.8695	45.2779	34.3474	28.0627	90.318	71.6351	52.4604	42.9776	26.3563	38.5099	83.0542	90.0364	97.7529	71.4286	71.4674
		28.5317	99.8953	86.9107	58.266	45.1428	31.2198	31.2934	100.554	71.2372	58.9472	42.1864	27.7851	24.3713	90.6601	110.078	60.4724	49.6363	34.5478	26.8942	106.518	76.7755	48.1563	48.3869	26.5321	31.1441	102.939	78.698	93.2513	92.4887	81.8956
		24.4564	97.7943	89.5062	66.5341	48.783	32.014	31.7628	98.5298	74.1291	56.9347	41.7547	28.6884	27.8884	95.0517	74.6285	53.188	44.7201	33.7191	27.9288	99.5851	65.0486	49.3603	36.6899	26.5874	30.0916	72.6846	73.25	80.9031	80.5871	79.5732
		26.7021	101.725	96.1365	67.7087	49.3971	28.2214	27.1181	98.4303	95.9902	63.2911	53.3443	29.2352	30.6397	104.1	66.7762	60.569	45.4835	27.8264	29.8889	123.557	82.708	76.2619	53.9119	38.9975	35.7464	85.8866	96.6652	88.2436	93.6405	83.1418
		28.8171	105.965	77.1612	57.3108	54.1657	28.872	28.5374	98.1846	86.0046	62.3688	55.2147	30.4777	28.8476	106.901	69.6051	60.3061	57.0587	30.4144	30.4744	111.422	93.0908	72.2844	59.1024	35.7774	39.788	102.202	92.1848	79.1476	68.9803	58.5192
		27.904	109.168	93.3808	58.4074	57.9547	30.1931	29.8615	110.67	90.8643	62.0729	47.7793	29.2952	25.2598	98.8381	65.8313	53.4324	51.1815	30.6292	32.3347	102.833	81.9649	77.3035	57.5691	33.3569	33.0492	96.4165	96.4094	90.0932	56.1644	67.2317
		27.6233	107.207	72.3851	64.9617	47.9983	28.9487	25.572	98.9059	79.8537	56.7558	48.7973	29.997	27.1166	96.3392	71.4497	58.8495	42.7153	29.8611	31.3954	101.747	79.0492	68.609	60.1624	31.3466	44.1992	93.7386	85.5411	95.2998	75.2947	72.5275
		26.2542	103.266	87.3316	51.5035	48.2971	29.8505	25.0316	105.15	93.7393	66.3018	48.0925	30.1215	28.1171	104.095	68.7162	57.7773	45.6887	30.3713	32.246	99.1737	116.639	71.6301	50.4595	28.731	20.796	126.835	89.991	89.9911	61.6385	72.4952
		26.1631	95.4534	80.4353	64.714	52.4643	27.353	27.029	101.524	79.2959	59.8952	43.8776	27.4951	27.1666	95.3041	60.6493	64.0445	44.3383	31.7901	32.8003	93.5231	86.069	72.0824	58.2137	33.9554	40.6867	154.808	102.726	92.9386	56.796	46.1777
		30.0892	101.867	79.7542	63.1073	55.2859	26.977	28.266	95.561	74.189	58.661	54.9614	30.5384	27.513	98.6608	61.1022	57.3601	43.4455	31.6763	30.4046	94.1344	81.4455	69.029	52.4267	37.2437	39.9463	102.581	102.417	97.7463	60.2699	49.7821
		28.6313	88.3792	79.0315	59.3578	48.192	29.4131	28.7553	93.7131	93.6784	61.806	52.5253	29.4622	26.2691	112.773	58.9849	56.5301	45.0879	24.3985	29.6073	103.955	76.3485	62.8676	55.2876	31.3926	43.7904	90.9101	80.6189	89.7799	61.4306	72.4945
		27.6119	111.615	84.6013	57.3166	49.2192	28.9277	28.396	96.6576	83.1169	59.8809	51.8694	28.6191	22.9697	100.395	61.5733	56.0087	42.999	28.55	29.3936	95.3225	87.752	74.3981	51.3336	32.4472	65.8899	99.7805	99.5675	85.6743	72.06	61.5716
		25.9026	92.7673	82.2966	45.9271	51.8437	27.7108	27.0598	97.2487	79.2703	59.1792	51.0211	28.7128	28.3951	105.603	59.7576	56.6297	43.3718	27.2156	27.617	98.3476	86.5896	75.3035	56.6115	32.249	26.9432	101.68	101.616	91.1834	72.1366	61.6121
		28.0539	94.9979	78.6381	51.4224	52.8638	27.9645	29.8539	105.497	77.7603	57.4555	50.5773	26.9038	30.8971	99.8245	58.9175	57.8162	47.9249	26.5427	33.6129	96.0096	85.8583	71.9423	53.5773	36.7925	28.2013	100.904	104.184	87.9903	72.3787	67.7511
		27.0136	93.8695	91.1407	53.2396	52.7578	26.1432	30.5192	102.918	83.6536	62.6247	56.1878	27.936	27.0725	97.9983	64.9694	53.8584	38.9615	27.6513	27.548	93.744	81.1293	82.0446	48.7684	35.4556	27.3142	110.094	93.1945	93.4018	82.6636	61.9335
		24.1156	91.1254	69.2168	51.4745	46.7797	27.8015	28.5929	98.4604	74.6882	59.0735	51.281	32.4774	29.8546	97.9181	71.4944	56.7216	40.809	30.0145	33.0865	93.5314	81.2366	68.4823	49.6934	36.9798	43.6832	101.325	92.9095	73.3577	70.5157	65.094
		27.9319	103.015	68.4657	52.5538	47.618	26.7528	28.3883	98.5867	70.8234	58.3673	53.5385	27.9951	31.2812	91.7626	68.1288	58.9044	43.7696	26.864	31.8759	100.843	75.0494	65.3347	51.1249	37.4309	44.7073	89.5416	92.1418	85.4322	71.4286	68.3023
		27.7684	99.5799	69.6207	51.2112	51.722	29.3558	26.7858	98.4929	76.1628	80.6435	46.159	28.1843	25.5134	89.4861	72.8271	55.8125	48.292	29.5133	27.5968	91.8561	75.2046	67.3932	53.4404	30.2022	39.946	100.279	85.8256	87.8463	68.6977	67.671

## Sheet: Figure 3d
			siMock	siXPF	siEXD2	siXAB2
			88.5004	63.8946	153.511	105.579
			130.394	53.1627	63.1176	104.796
			93.7686	31.3855	171.042	56.3566
			112.621	53.1998	150.599	82.2735
			103.471	31.3182	102.459	54.8246
			72.4676	56.1752	43.7991	102.164
			67.2213	56.0104	39.7253	85.9723
			85.0733	86.5445	106.59	73.6422
			124.848	69.8696	34.555	38.0994
			97.6877	66.6512		110.685
			71.5959	88.8452		89.5131
			119.352	73.4612		119.408
			201.364	68.75
			109.453	34.0605
				43.0063
				59.4937
				66.1183

## Sheet: Figure 3e
			HeLa EXD2 +/+	HeLa EXD2 -/- + Flag-EXD2 WT	HeLa EXD2 -/- + Flag-EXD2 ND	CS1ANSV	CS1ANSV+CSB	634/21 (shXPC)
			0.007849	0.006753	0.009206	0.419294	0.030252	0.023059
			0.007253	0.006209	0.008173	0.338357	0.024081	0.018904
			0.009113	0.007791	0.01146	0.474124	0.027624	0.024101

## Sheet: Figure 4a
				EXD2+/+				EXD2-/-				EXD2-/--EXD2WT				EXD2-/--EXD2ND
				UV(-)	UV(-)	UV(+)	UV(+)	UV(-)	UV(-)	UV(+)	UV(+)	UV(-)	UV(-)	UV(+)	UV(+)	UV(-)	UV(-)	UV(+)	UV(+)
				1	16	1	16	1	16	1	16	1	16	1	16	1	16	1	16
				82.5991	57.5256	76.5953	29.5175	102.7	63.1705	100.822	50.2143	108.704	55.5166	110.428	24.4821	133.349	70.3187	76.4642	60.4997
				78.0147	59.1122	74.8005	30.3892	100.638	63.9767	111.345	58.2148	87.1244	60.2301	90.9035	25.5119	110.283	73.9472	53.8703	63.9923
				107.376	56.0724	84.7857	30.3556	100.705	69.3658	115.434	54.2771	125.634	53.2997	140.162	24.5462	113.983	78.4762	93.5079	59.6216
				108.099	53.6871	96.9587	30.9759	115.039	61.3581	82.5438	51.0821	100.942	53.1804	123.256	23.5302	120.021	61.8339	66.3392	67.7654
				105.31	57.3107	93.021	29.8548	120.782	64.4075	98.5236	54.032	94.3738	61.2033	124.46	25.7169	92.9564	72.2053	80.3241	56.9185
				88.4186	49.5096	100.813	37.0301	90.3309	66.7386	93.5579	53.4756	113.146	66.8491	90.107	25.4835	118.867	67.8679	93.2826	73.5494
				94.6395	59.3483	116.888	31.8907	99.2703	60.0607	118.097	53.5405	121.013	69.9158	90.1912	26.3174	93.3834	65.4329	89.9112	82.4372
				99.4252	61.864	122.758	31.6127	94.9585	60.4761	100.181	57.95	109.758	68.2111	85.3021	27.7457	131.662	65.6146	72.9193	55.1442
				108.197	59.1529	137.689	27.9663	103.096	53.4531	129.34	51.6908	144.132	69.4408	94.8433	30.8438	123.855	69.4331	72.6131	59.225
				101.299	61.1325	94.8452	29.6861	99.1587	59.1045	101.149	51.4721	95.9023	60.5791	144.178	26.4533	102.009	65.5098	88.4694	55.9779
				108.653	54.4656	102.113	34.3746	110.996	61.6207	93.304	56.4962	93.812	62.1384	98.0296	25.2938	107.948	61.6152	68.4483	59.9989
				106.987	52.7567	76.1979	32.7218	98.2187	73.9029	103.581	53.4601	120.074	70.3927	125.232	25.1241	90.9202	61.6596	101.926	57.2729
				83.5511	58.4446	106.72	31.1585	101.359	61.9839	92.3087	61.757	108.013	62.462	113.694	29.0714	86.5741	61.1074	98.8876	58.9287
				108.533	57.8126	80.516	35.6945	97.7345	66.5967	103.085	54.5267	104.325	65.9535	103.168	27.9848	105.649	58.9396	121.662	65.0769
				96.1823	57.3354	95.9168	35.2978	88.9778	60.1851	98.506	52.8511	87.4008	63.037	99.0416	30.6607	115.787	64.1855	73.6953	64.0821
				82.1335	57.2677	96.2909	32.1523	90.537	56.2691	87.1199	57.8204	92.6089	57.8543	101.219	31.2291	114.052	69.4881	85.5265	59.7731
				91.7114	55.135	85.3822	31.8524	98.1145	49.9567	95.5845	54.6136	86.9613	54.99	101.066	27.9253	89.6328	72.9404	98.7752	57.9464
				98.997	58.3421	85.3776	30.3521	101.593	72.9763	101.748	49.2917	95.0655	56.6349	108.054	26.4239	87.2502	69.098	78.7178	71.1397
				95.431	58.5126	78.7796	32.3865	102.547	70.5579	90.875	52.4671	94.5554	71.2116	113.347	30.0994	76.8428	57.6444	78.5477	60.1246
				94.4043	54.1539	111.588	33.0452	90.6621	53.975	89.2436	50.8616	86.3242	66.2565	106.29	27.3998	92.088	73.4245	87.0491	56.0731
				99.6533	56.5513	83.8255	30.4914	93.2006	62.8191	94.7033	56.0041	91.7098	54.8111	112.039	30.5536	100.69	54.2787	78.5696	61.5699
				94.6268	57.935	91.0112	36.7592	99.8832	58.5416	78.6971	49.4784	122.393	55.4882	135.725	30.6837	125.835	81.1214	72.2875	73.5814
				111.987	56.5932	89.5056	36.7861	78.5197	57.5332	88.2766	43.114	95.8642	62.6498	110.187	27.1152	92.26	71.3675	67.3722	62.3595
				96.6844	55.1881	85.8911	37.2395	105.796	65.0765	77.6968	48.8317	91.7846	64.7435	95.7126	28.326	109.212	60.2924	83.507	56.2287
				88.0125	52.1979	86.3904	25.3356	93.5844	69.2762	98.6101	62.9643	90.9721	69.3446	104.648	28.7392	96.9607	80.2709	72.8406	57.7501
				94.2252	59.9335	104.083	26.7338	95.1869	48.2409	93.1451	52.2078	94.4897	73.9057	102.17	27.2322	86.5643	53.2589	126.689	46.2741
				109.87	56.9726	126.021	29.6528	115.967	54.6018	108.81	49.7371	91.3361	77.421	100.59	31.8012	90.5298	59.1833	148.921	54.0756
				93.6185	59.3235	79.4173	27.2929	108.843	51.0362	98.2046	57.2141	85.5861	68.7066	83.7594	28.0051	71.8402	56.2476	102.679	45.6303
				96.3649	69.9215	176.163	29.14	96.4288	47.5582	99.6885	56.0711	87.0161	69.4014	79.894	29.8362	100.305	48.0236	156.143	50.0436
				117.029	65.7099	156.882	28.2747	108.064	49.4779	90.4401	55.7478	87.6417	70.3991	87.8745	27.9319	80.1487	68.448	125.898	52.9545
				111.108	63.4803	103.428	27.2705	87.4708	54.1875	100.894	54.8115	89.0724	70.6628	87.7794	27.9176	97.8166	56.0807	90.6655	63.9429
				106.676	61.3994	142.86	27.2637	90.6425	55	99.0102	51.2167	97.4406	70.4542	93.8147	28.8185	105.101	58.8182	125.258	55.1271
				104.157	56.8555	131.249	30.4276	97.6538	50.0151	113.903	57.4778	109.382	80.0436	94.5739	30.752	95.9315	50.5918	121.839	50.9415
				106.142	55.7393	95.8677	29.7125	115.104	51.7532	106.117	60.6687	112.433	74.5528	93.0194	30.6869	93.6796	70.3974	93.0334	52.9456
				113.906	55.3428	88.3195	29.9524	109.091	54.8214	122.296	54.2529	107.169	78.5463	104.167	29.4329	113.641	64.2374	107.705	58.3028
				105.73	57.6282	95.8674	31.6508	105.714	57.6831	105.803	59.5646	98.7321	59.6091	121.848	31.7141	116.256	57.2761	114.137	54.4732
				107.055	60.6299	117.69	30.5451	102.398	53.4555	97.3595	61.2636	89.3116	59.0265	86.2657	33.8576	108.02	50.0519	125.94	56.3051
				100.272	58.3576	111.231	29.8975	98.8311	63.2483	111.694	56.373	95.5169	60.7234	103.764	27.8574	100.239	47.8254	121.253	52.1721
				113.587	59.33	112.398	30.7642	101.585	62.6431	98.7932	56.9893	125.629	65.5878	86.4833	31.0536	93.1299	51.4558	122.494	47.3066
				113.155	62.3131	93.6895	27.1948	112.772	65.1373	99.2191	54.6392	135.857	68.0892	84.9481	33.244	73.2926	60.9532	111.19	59.2685
				106.152	57.6968	99.7883	26.5019	112.05	61.369	115.522	55.1565	90.4862	59.5768	99.294	30.4965	104.167	62.1021	102.527	57.4641
				98.0063	66.6675	78.2337	27.6446	91.1483	56.2937	90.5764	53.7155	92.4355	73.7787	89.4644	31.765	92.633	68.6279	125.036	53.1193
				98.1885	63.518	81.6425	24.8298	99.8542	56.2208	112.622	51.1523	89.3604	74.5047	83.4829	29.9048	85.5814	69.778	126.092	55.8583
				100.45	64.3822	73.7478	31.1202	88.7477	47.344	98.2168	55.4773	106.338	68.6527	76.649	26.6499	87.7344	59.6479	146.773	51.3446
				87.46	61.3977	126.177	28.1966	100.323	49.1934	83.4513	45.8686	98.051	69.1509	87.2767	30.2543	76.3235	52.1788	122.78	48.509
				95.1123	55.4656	94.2912	25.5815	98.059	49.7963	102.106	49.7976	95.3559	71.1007	87.5555	27.6303	73.0541	49.7324	108.992	52.9631
				94.4787	56.2776	104.766	28.1371	90.7535	57.1313	106.775	53.3529	75.7427	74.4038	97.5326	32.4091	106.107	56.6806	95.9942	58.8698
				103.747	62.96	92.2722	28.7115	101.447	51.6051	94.5134	45.495	83.4077	71.6331	89.0717	28.0991	118.031	61.9321	102.031	51.6915
				91.3288	59.8044	76.0384	26.136	105.172	60.656	99.0125	57.2896	95.2291	71.2297	78.3839	29.9463	98.0711	60.7059	98.3182	46.5722
				101.257	60.1989	83.2169	28.2888	88.2939	51.3418	107.493	47.2983	104.387	69.648	79.0549	28.9413	99.7338	68.245	122.099	54.4712

[truncated: 14 more sheets: Figure 4b, Figure 5b-e-wb, Figure 6-wb, Figure 6a, Figure 6c, Sup Figure 1c-d, Sup Figure 2b, Sup Figure 2c-d-wb, Sup Figure 2e, Sup Figure 2f, Sup Figure 3, Sup Figure 4, Sup Figure 5, Sup Figure 6]
